# Supplementary material for: Extracellular HSP90α Induces MyD88-IRAK Complex-Associated IKKα/β−NF-κB/IRF3 and JAK2/TYK2−STAT-3 Signaling in Macrophages for Tumor-Promoting M2-Polarization
Source: Cells. 2022 Jan 11;11(2):229. doi: 10.3390/cells11020229 (PMC8774043; doi:10.3390/cells11020229)
Supplement: Supplementary file 1 [file cells-11-00229-s001.zip]

Archive with 1 entries (1 files):
- cells-1505413-supplementary.pdf
